# Supplementary material for: Pricing and cost-saving potential for deep-learning computer-aided lung nodule detection software in CT lung cancer screening
Source: Insights Imaging. 2023 Nov 27;14:208. doi: 10.1186/s13244-023-01561-z (PMC10682324; doi:10.1186/s13244-023-01561-z)
Supplement: Supplementary file 2 — Additional file 2. Calculation pricing and workload. [file 13244_2023_1561_MOESM2_ESM.xlsx]

## Sheet: Pay-per use
	1.Pay-per-use model
	Variables	Value
	Salary of a radiologist (€/hour)	196	(please input a value)
	Saved time per case by DL-CAD (Seconds)	77	(please input a value)
	Break-even price of DL-CAD per case (€)	4.19222

## Sheet: One-off perpeptual license
	2.One-off perpetual software license model
	DL-CAD as concurrent reader
	Variables	Value
	Saved time by DL-CAD (Seconds)	77	(please input a value)
	One-time price of DL-CAD (€)	51616	(please input a value)
	Salary of a radiologist (€/hour)	196	(please input a value)
	Minimum workload for break-even (number of CT scans)	12312.3
	DL-CAD as pre-screening reader
	Variables	Value
	Percentage of normal CT scans in all scans	0.78	(please input a value)
	DL-CAD ruling out % normal CT scans	0.8	(please input a value)
	DL-CAD saved % of time for a radiologist	0.624
	Reading time without DL-CAD assistance (Seconds)	162	(please input a value)
	Saved time by DL-CAD (Seconds)	101.088
	One-time price of DL-CAD (€)	51616
	Salary of a radiologist (€/hour)	196	(please input a value)
	Minimum workload for break-even (number of CT scans)	9378.45

## Sheet: Yearly Subscription model
	3.Yearly subscription model
	DL-CAD as concurrent reader
	Variables	Value
	Saved time by DL-CAD (Seconds)	77	(please input a value)
	Yearly price of DL-CAD (€)	20000	(please input a value)
	Salary of a radiologist (€/hour)	196	(please input a value)
	Minimum workload for break-even (number of CT scans)	4770.74
	DL-CAD as pre-screening reader
	Variables	Value
	Percentage of normal CT scans in all scans	0.78	(please input a value)
	DL-CAD ruling out % normal CT scans	0.8	(please input a value)
	DL-CAD saved % of time for a radiologist	0.624
	Reading time without DL-CAD assistance (Seconds)	162	(please input a value)
	Saved time by DL-CAD (Seconds)	101.088
	Yearly price of DL-CAD (€)	20000
	Salary of a radiologist (€/hour)	196	(please input a value)
	Minimum workload for break-even (number of CT scans)	3633.93
